# Supplementary material for: A partitioned polygenic risk score reveals distinct contributions to psoriasis clinical phenotypes across a multi-ethnic cohort
Source: J Transl Med. 2024 Sep 11;22:835. doi: 10.1186/s12967-024-05591-z (PMC11389070; doi:10.1186/s12967-024-05591-z)
Supplement: Supplementary file 1 — Supplementary Material 1 [file 12967_2024_5591_MOESM1_ESM.xlsx]

## Sheet: Supplementary Table S1
Section Header	Field Label	Choices
General Information	Today's Date
	Date of Birth
	Last Name
	First Name
	Middle Initial
	Street
	City
	State
	Zipcode
	Home Phone number (best phone number to reach you)
	Work Phone number
	Cell Phone number
	Email
	Age
	Gender	Male
		Female
	Height (ft)
	Height (in)
	Height Total (in)
	Weight (lbs)
	Body Mass Index
	Birth Weight (lbs)
	Birth Weight (oz)
	Birth Weight (Total oz)
	Smoker	Yes
		No
Condition Information	Your skin condition	Psoriasis
		Eczema
		Other
	Other skin condition
	Does your skin itch?	Yes
		No
	Age when condition began
	Age when condition diagnosed
	What doctor diagnosed your skin condition?	Dermatologist
		Primary Care Physician
		Other
	Other:
Factors that make your skin condition WORSE	Skin Condition Factors (check any that apply)	Stress (Physical, Emotional/Psychological)
		Infection: bacterial or viral (common cold, flu)
		Skin Injury
		Strep Throat
		Winter Season
		Summer Season (Sunlight)
		Pregnancy
		Hormones (Pre-Menstrual)
		Medication(s)
		Other
	If you answered "yes" to strep infection, was it right before onset of your skin condition?	Yes
		No
	Medication(s)
	Other
	Without any treatments, how much of your body area would your skin condition cover? (one palm of your hand is 1% of body surface)	Barely any or very little
		< 5% body surface
		5-10% body surface
		>11%
Parent's Race	Mother's Race	White
		Asian
		Other/Mixed
	Father's Race	White
		Asian
		Other/Mixed
LOCATION of your skin condition	Skin Condition (at beginning), check any that apply	Scalp
		Ears
		Elbows/Knees
		Arms/Legs
		Back/Stomach/Trunk
		Face
		Genitals
		Nails (pits/plaque)
		Palms of hands
		Soles of feet
		Armpit/Groin/Skin folds
		Gluteal cleft/Butt crack
	Number of nails affected (at beginning)
	Skin Condition (ever), check any that apply	Scalp
		Ears
		Elbows/Knees
		Arms/Legs
		Back/Stomach/Trunk
		Face
		Genitals
		Nails (pits/plaque)
		Palms of hands
		Soles of feet
		Armpit/Groin/Skin folds
		Gluteal cleft/Butt crack
	Number of nails affected (ever)
Joint Symptoms	Have you experienced joint pain or swelling?	Yes
		No
	If yes, who diagnosed you?	Dermatologist
		Rheumatologist
		Other
	Have you ever been formally diagnosed with psoriatic arthritis by a physician?	Confirmed Psoriatic Arthritis
		Possible Psoriatic Arthritis
		No Psoriatic Arthritis
	Psoriasis Type	Plaque
		Guttate
		Pustular
		Erythrodermic
		Palm / Sole
		Armpits / Groin
Family History of SKIN Conditions	Do any family members have psoriasis?	yes
		no
	Mother	0
		1
	Father	0
		1
	Grandparents	0-4
	Children	0-10
	Sibling	0-10
	Grandchildren	0-10
	Uncle/Aunt	0-10
	Nephew/Niece	0-10
	Half Sibling	0-10
	Cousin	0-10
	Great Uncle/Aunt	0-10
	Great Grandparents	0-10
	Family History - other
	Family History Total
Family History, continued	Family Medical Problems (for parents, grandparents, children, or siblings only)	Diabetes
		High Blood Pressure
		High Cholesterol
		Overweight/obese
		Heart attack
		Heart disease (coronary artery disease)
		Stroke
	Diabetes Type	Type I
		Type II
	Other Medical Problems (check if you have any of the following diseases and write-in if not listed)	High Blood Pressure
		High Cholesterol
		High Triglycerides
		Coronary Artery Disease
		Adult-Onset Diabetes
		Juvenile-Onset Diabetes
		Stroke
		Acne
		Lupus
		Rheumatoid Arthritis
		Dermatomyositis
		Polymyositis
		Alopecia Areata
		Crohn's Disease
		Ulcerative Colitis
		Celiac Disease
		Sjögren’s Disease
		Multiple Sclerosis
		Obesity
		Kawasaki Disease
		Atopic Dermatitis/Eczema
		Other
	Medical Problem (Other)
Topical Treatments: Please indicate YES or NO on whether you have used the treatment and answer the questions that follow.	Topical Steroid Used	Yes
		No
	Topical Steroid Years
	Topical Steroid Months
	Topical Steroid Weeks
	Topical Steroid Days
	Topical Steroid Skin Response	Much Better
		Slightly Better
		No Effect
		Worse
	Topical Duration Total Days
	Dovonex (calcipotriene) Used	Yes
		No
	Dovonex Years
	Dovonex Months
	Dovonex Weeks
	Dovonex Days
	Dovonex Skin Response	Much Better
		Slightly Better
		No Effect
		Worse
	Dovonex Duration Total Days
	Tazorac (tazarotene) Used	Yes
		No
	Tazorac Years
	Tazorac Months
	Tazorac Weeks
	Tazorac Days
	Tazorac Skin Response	Much Better
		Slightly Better
		No Effect
		Worse
	Tazorac Duration Total Days
	Tar / Anthralin Used	Yes
		No
	Tar Years
	Tar Months
	Tar Weeks
	Tar Days
	Tar Skin Response	Much Better
		Slightly Better
		No Effect
		Worse
	Tar Duration Total Days
	Topical Calcineurin Inhibitors Used	Yes
		No
	Topical Calcineurin Inhibitors Years
	Topical Calcineurin Inhibitors Months
	Topical Calcineurin Inhibitors Weeks
	Topical Calcineurin Inhibitors Days
	Topical Calcineurin Inhibitors Skin Response	Much Better
		Slightly Better
		No Effect
		Worse
	Topical Calcineurin Inhibitors Duration Total Days
	Other Topical Used	Yes
		No
	Other Topical Name
	Other Topical Years
	Other Topical Months
	Other Topical Weeks
	Other Topical Days
	Other Topical Skin Response	Much Better
		Slightly Better
		No Effect
		Worse
	Other Topical Duration Total Days
Phototherapy (light therapy): Please indicate YES or NO on whether you have used the treatment and answer the questions that follow.	Broadband UVB Used	Yes
		No
	Broadband UVB Years
	Broadband UVB Months
	Broadband UVB Weeks
	Broadband UVB Days
	Broadband UVB Skin Response	Much Better
		Slightly Better
		No Effect
		Worse
	Broadband UVB Duration Total Days
	Narrow-band UVB Used	Yes
		No
	Narrow-band UVB Years
	Narrow-band UVB Months
	Narrow-band UVB Weeks
	Narrow-band UVB Days
	Narrow-band UVB Skin Response	Much Better
		Slightly Better
		No Effect
		Worse
	Narrow-band UVB Duration Total Days
	PUVA (Psoralen-UVA) Used	Yes
		No
	PUVA Years
	PUVA Months
	PUVA Weeks
	PUVA Days
	PUVA Skin Response	Much Better
		Slightly Better
		No Effect
		Worse
	PUVA Duration Total Days
	Other UVB Used	Yes
		No
	Other UVB Name
	Other UVB Years
	Other UVB Months
	Other UVB Weeks
	Other UVB Days
	Other UVB Skin Response	Much Better
		Slightly Better
		No Effect
		Worse
	Other UVB Duration Total Days
Oral or Injectable Meds: Please indicate YES or NO on whether you have used the treatment and answer the questions that follow.	Soriatane (acitretin) Used	Yes
		No
	Soriatane Years
	Soriatane Months
	Soriatane Weeks
	Soriatane Days
	Soriatane Skin Response	Much Better
		Slightly Better
		No Effect
		Worse
	Soriatane Joint Response	N/A
		Much Better
		Slightly Better
		No Effect
		Worse
	Soriatane Duration Total Days
	Methotrexate Used	Yes
		No
	Methotrexate Years
	Methotrexate Months
	Methotrexate Weeks
	Methotrexate Days
	Methotrexate Skin Response	Much Better
		Slightly Better
		No Effect
		Worse
	Methotrexate Joint Response	N/A
		Much Better
		Slightly Better
		No Effect
		Worse
	Methotrexate Duration Total Days
	Cyclosporine (Neoral) Used	Yes
		No
	Cyclosporine Years
	Cyclosporine Months
	Cyclosporine Weeks
	Cyclosporine Days
	Cyclosporine Skin Response	Much Better
		Slightly Better
		No Effect
		Worse
	Cyclosporine Joint Response	N/A
		Much Better
		Slightly Better
		No Effect
		Worse
	Cyclosporine Duration Total Days
	Prednisone or Kenalog injection Used	Yes
		No
	Prednisone Years
	Prednisone Months
	Prednisone Weeks
	Prednisone Days
	Prednisone Skin Response	Much Better
		Slightly Better
		No Effect
		Worse
	Prednisone Joint Response	N/A
		Much Better
		Slightly Better
		No Effect
		Worse
	Prednisone Duration Total Days
	Otezla (Apremliast) Used	Yes
		No
	Otezla Years
	Otezla Months
	Otezla Weeks
	Otezla Days
	Otezla Skin Response	Much Better
		Slightly Better
		No Effect
		Worse
	Otezla Joint Response	N/A
		Much Better
		Slightly Better
		No Effect
		Worse
	Otezla Duration Total Days
	CellCept (mycophenolate mofetil) Used	Yes
		No
	Cellcept Years
	Cellcept Months
	Cellcept Weeks
	Cellcept Days
	Cellcept Skin Response	Much Better
		Slightly Better
		No Effect
		Worse
	Cellcept Joint Response	N/A
		Much Better
		Slightly Better
		No Effect
		Worse
	Cellcept Duration Total Days
	Imuran (azathioprine) Used	Yes
		No
	Imuran Years
	Imuran Months
	Imuran Weeks
	Imuran Days
	Imuran Skin Response	Much Better
		Slightly Better
		No Effect
		Worse
	Imuran Joint Response	N/A
		Much Better
		Slightly Better
		No Effect
		Worse
	Imuran Duration Total Days
	Cytoxan (cyclophosphamide) Used	Yes
		No
	Cytoxan Years
	Cytoxan Months
	Cytoxan Weeks
	Cytoxan Days
	Cytoxan Skin Response	Much Better
		Slightly Better
		No Effect
		Worse
	Cytoxan Joint Response	N/A
		Much Better
		Slightly Better
		No Effect
		Worse
	Cytoxan Duration Total Days
	Enbrel (Etanercept) Used	Yes
		No
	Enbrel Years
	Enbrel Months
	Enbrel Weeks
	Enbrel Days
	Enbrel Skin Response	Much Better
		Slightly Better
		No Effect
		Worse
	Enbrel Joint Response	N/A
		Much Better
		Slightly Better
		No Effect
		Worse
	Enbrel Duration Total Days
	Humira (Adalimumab) Used	Yes
		No
	Humira Years
	Humira Months
	Humira Weeks
	Humira Days
	Humira Skin Response	Much Better
		Slightly Better
		No Effect
		Worse
	Humira Joint Response	N/A
		Much Better
		Slightly Better
		No Effect
		Worse
	Humira Duration Total Days
	Ustekinumab (Stelara) Used	Yes
		No
	Ustekinumab Years
	Ustekinumab Months
	Ustekinumab Weeks
	Ustekinumab Days
	Ustekinumab Skin Response	Much Better
		Slightly Better
		No Effect
		Worse
	Ustekinumab Joint Response	N/A
		Much Better
		Slightly Better
		No Effect
		Worse
	Ustekinumab Duration Total Days
	Amevive (Alefacept) Used	Yes
		No
	Amevive Years
	Amevive Months
	Amevive Weeks
	Amevive Days
	Amevive Skin Response	Much Better
		Slightly Better
		No Effect
		Worse
	Amevive Joint Response	N/A
		Much Better
		Slightly Better
		No Effect
		Worse
	Amevive Duration Total Days
	Remicade (Infliximab) Used	Yes
		No
	Remicade Years
	Remicade Months
	Remicade Weeks
	Remicade Days
	Remicade Skin Response	Much Better
		Slightly Better
		No Effect
		Worse
	Remicade Joint Response	N/A
		Much Better
		Slightly Better
		No Effect
		Worse
	Remicade Duration Total Days
	Simponi (Golimumab) Used	Yes
		No
	Simponi Years
	Simponi Months
	Simponi Weeks
	Simponi Days
	Simponi Skin Response	Much Better
		Slightly Better
		No Effect
		Worse
	Simponi Joint Response	N/A
		Much Better
		Slightly Better
		No Effect
		Worse
	Simponi Duration Total Days
	Raptiva (Efalizumab) Used	Yes
		No
	Raptiva Years
	Raptiva Months
	Raptiva Weeks
	Raptiva Days
	Raptiva Skin Response	Much Better
		Slightly Better
		No Effect
		Worse
	Raptiva Joint Response	N/A
		Much Better
		Slightly Better
		No Effect
		Worse
	Raptiva Duration Total Days
	Cosentyx (Secukinumab) Used	Yes
		No
	Cosentyx Years
	Cosentyx Months
	Cosentyx Weeks
	Cosentyx Days
	Cosentyx Skin Response	Much Better
		Slightly Better
		No Effect
		Worse
	Cosentyx Joint Response	N/A
		Much Better
		Slightly Better
		No Effect
		Worse
	Cosentyx Duration Total Days
	Taltz (Ixekizumab) Used	Yes
		No
	Taltz Years
	Taltz Months
	Taltz Weeks
	Taltz Days
	Taltz Skin Response	Much Better
		Slightly Better
		No Effect
		Worse
	Taltz Joint Response	N/A
		Much Better
		Slightly Better
		No Effect
		Worse
	Taltz Duration Total Days
	Tremfya (Guselkumab) Used	Yes
		No
	Tremfya Years
	Tremfya Months
	Tremfya Weeks
	Tremfya Days
	Tremfya Skin Response	Much Better
		Slightly Better
		No Effect
		Worse
	Tremfya Joint Response	N/A
		Much Better
		Slightly Better
		No Effect
		Worse
	Tremfya Duration Total Days
	Other Oral/Injectable Used	Yes
		No
	Other Oral/Injectable Name
	Other Oral/Injectable Years
	Other Oral/Injectable Months
	Other Oral/Injectable Weeks
	Other Oral/Injectable Days
	Other Oral/Injectable Skin Response	Much Better
		Slightly Better
		No Effect
		Worse
	Other Oral/Injectable Joint Response	N/A
		Much Better
		Slightly Better
		No Effect
		Worse
	Other Oral/Injectable Duration Total Days

## Sheet: Supplementary Table S2
CHR	POS	RSID	ALTID_MIS	NRA_MIS	RA_MIS	OR	MHC
1	8273177	rs6683603	1:8273177:T:G	T	G	1.15	non-MHC
1	24518643	rs7552167	1:24518643:A:G	A	G	1.21	non-MHC
1	25297184	rs11249215	1:25297184:G:A	G	A	1.14	non-MHC
1	67702526	rs11465804	1:67702526:T:G	G	T	1.68	non-MHC
1	67705574	rs10789229	1:67705574:C:T	C	T	1.12	non-MHC
1	67619259	rs11209006	1:67619259:T:G	T	G	1.11	non-MHC
1	69788482	rs10789285	1:69788482:T:G	T	G	1.12	non-MHC
1	152593549	rs10888503	1:152593549:C:T	C	T	1.26	non-MHC
1	197671115	rs2477077	1:197671115:C:T	C	T	1.1	non-MHC
1	78450517	rs34517439	1:78450517:C:A	C	A	1.18	non-MHC
1	172675097	rs12118303	1:172675097:T:C	T	C	1.12	non-MHC
1	206655331	rs41298997	1:206655331:C:T	C	T	1.13	non-MHC
2	61083506	rs62149416	2:61083506:T:C	C	T	1.17	non-MHC
2	62552321	rs11679753	2:62552321:A:G	G	A	1.14	non-MHC
2	163110536	rs2111485	2:163110536:A:G	A	G	1.41	non-MHC
2	163128824	rs3747517	2:163128824:T:C	C	T	1.3	non-MHC
3	16996035	rs4685408	3:16996035:G:A	A	G	1.12	non-MHC
3	101663555	rs7637230	3:101663555:A:G	G	A	1.14	non-MHC
3	189615475	rs28512356	3:189615475:C:A	A	C	1.1	non-MHC
5	40370724	rs112768831	5:40370724:C:A	A	C	1.17	non-MHC
5	96120170	rs39841	5:96120170:G:A	A	G	1.24	non-MHC
5	96290647	rs7705093	5:96290647:C:T	C	T	1.09	non-MHC
5	131996669	rs847	5:131996669:T:C	T	C	1.16	non-MHC
5	150466690	rs8177833	5:150466690:GC:G	GC	G	1.56	non-MHC
5	158826310	rs918520	5:158826310:G:C	C	G	1.22	non-MHC
5	158748012	rs112377695	5:158748012:C:T	T	C	1.21	non-MHC
5	158829527	rs12188300	5:158829527:A:T	A	T	1.26	non-MHC
5	158812417	rs10040411	5:158812417:C:T	T	C	1.15	non-MHC
5	158871681	rs62377655	5:158871681:T:A	A	T	1.23	non-MHC
5	158839745	rs12651787	5:158839745:T:C	C	T	1.1	non-MHC
6	515393	rs9392618	6:515393:C:T	T	C	1.12	non-MHC
6	31251924	rs12189871	6:31251924:C:T	C	T	3.45	MHC
6	29803526	rs4713250	6:29803526:G:T	G	T	1.43	MHC
6	31249217	rs2253491	6:31249217:G:A	G	A	1.23	MHC
6	31431820	rs2243621	6:31431820:C:T	T	C	1.12	MHC
6	31457362	rs2904784	6:31457362:A:C	A	C	1.19	MHC
6	29555585	rs17184367	6:29555585:A:G	G	A	1.15	MHC
6	32392757	rs6935999	6:32392757:G:A	G	A	1.62	MHC
6	31264823	rs9468932	6:31264823:G:A	G	A	1.22	MHC
6	29923554	rs2571390	6:29923554:T:C	C	T	1.19	MHC
6	31553151	rs775315321	6:31553151:AAAC:A	A	AAAC	1.23	MHC
6	31353651	rs1239195707	6:31353651:T:TC	T	TC	1.39	MHC
6	111929862	rs9481169	6:111929862:G:T	G	T	1.38	non-MHC
6	111580561	rs11153277	6:111580561:C:A	A	C	1.1	non-MHC
6	138197824	rs582757	6:138197824:C:T	T	C	1.23	non-MHC
6	159492044	rs1122861	6:159492044:C:T	C	T	1.18	non-MHC
6	20678430	rs4712528	6:20678430:G:C	G	C	1.18	non-MHC
7	37386237	rs2700987	7:37386237:C:A	C	A	1.13	non-MHC
9	32523737	rs11795343	9:32523737:T:C	C	T	1.11	non-MHC
9	110792282	rs11531804	9:110792282:T:C	C	T	1.15	non-MHC
10	75599127	rs2675662	10:75599127:A:G	G	A	1.12	non-MHC
10	81032532	rs1250546	10:81032532:A:G	G	A	1.11	non-MHC
10	64369999	rs2944542	10:64369999:C:G	C	G	1.08	non-MHC
10	89824771	rs76959677	10:89824771:A:G	A	G	1.28	non-MHC
10	102038641	rs61871342	10:102038641:G:A	A	G	1.1	non-MHC
11	64115137	rs510372	11:64115137:C:T	T	C	1.12	non-MHC
11	109973130	rs11213262	11:109973130:C:A	A	C	1.18	non-MHC
11	128406438	rs3802826	11:128406438:A:G	G	A	1.12	non-MHC
11	65593444	rs118086960	11:65593444:A:T	A	T	1.12	non-MHC
12	56744422	rs11575232	12:56744422:G:A	A	G	1.41	non-MHC
12	56497903	rs3759094	12:56497903:C:T	C	T	1.1	non-MHC
12	10597207	rs11053802	12:10597207:C:T	C	T	1.11	non-MHC
12	112059557	rs11065979	12:112059557:C:T	C	T	1.08	non-MHC
12	122668326	rs11059675	12:122668326:G:A	G	A	1.1	non-MHC
13	40333369	rs34394770	13:40333369:T:C	C	T	1.08	non-MHC
13	45334194	rs9533962	13:45334194:C:T	T	C	1.09	non-MHC
13	99950260	rs9513593	13:99950260:G:A	A	G	1.12	non-MHC
14	35839236	rs2145623	14:35839236:G:C	G	C	1.24	non-MHC
14	35840257	rs2057338	14:35840257:T:C	T	C	1.16	non-MHC
14	98668778	rs376195046	14:98668778:AAG:A	A	AAG	1.12	non-MHC
15	31637666	rs28624578	15:31637666:T:C	C	T	1.18	non-MHC
16	11365500	rs367569	16:11365500:C:T	T	C	1.11	non-MHC
16	31006972	rs2199036	16:31006972:C:T	C	T	1.16	non-MHC
17	26124908	rs28998802	17:26124908:G:A	G	A	1.24	non-MHC
17	26096473	rs9282801	17:26096473:C:A	C	A	1.12	non-MHC
17	40563017	rs72823047	17:40563017:G:A	G	A	1.14	non-MHC
17	78178830	rs11653893	17:78178830:A:G	G	A	1.09	non-MHC
17	73890363	rs55823223	17:73890363:G:A	G	A	1.15	non-MHC
18	51791375	rs552326	18:51791375:G:C	G	C	1.12	non-MHC
18	12857002	rs559406	18:12857002:G:T	T	G	1.1	non-MHC
19	10463118	rs34536443	19:10463118:G:C	C	G	1.88	non-MHC
19	10469975	rs12720356	19:10469975:A:C	C	A	1.25	non-MHC
19	10886206	rs4804528	19:10886206:G:T	T	G	1.14	non-MHC
19	49206417	rs492602	19:49206417:A:G	A	G	1.11	non-MHC
20	48582769	rs6067296	20:48582769:A:C	C	A	1.13	non-MHC
20	48642702	rs11907268	20:48642702:C:T	C	T	1.12	non-MHC
21	36470865	rs8128234	21:36470865:C:T	C	T	1.08	non-MHC
22	21925017	rs2256609	22:21925017:A:G	A	G	1.14	non-MHC
