# Supplementary material for: A partitioned polygenic risk score reveals distinct contributions to psoriasis clinical phenotypes across a multi-ethnic cohort
Source: J Transl Med. 2024 Sep 11;22:835. doi: 10.1186/s12967-024-05591-z (PMC11389070; doi:10.1186/s12967-024-05591-z)
Supplement: Supplementary file 2 — Supplementary Material 2 [file 12967_2024_5591_MOESM2_ESM.xlsx]

## Sheet: Table S3 - European
CHROM	POS	ID	IMPUTED/TYPED	REF	ALT	AF	MAF	R2
1	8273177	1:8273177:T:G	IMPUTED	T	G	0.28306	0.28306	0.80721
1	24518643	1:24518643:A:G	IMPUTED	A	G	0.87002	0.12998	0.73189
1	25297184	1:25297184:G:A	IMPUTED	G	A	0.53475	0.46525	0.61794
1	67619259	1:67619259:T:G	IMPUTED	T	G	0.3324	0.3324	0.94113
1	67702526	1:67702526:T:G	TYPED	T	G	0.05914	0.05914	0.99971
1	67705574	1:67705574:C:T	IMPUTED	C	T	0.65792	0.34208	0.89698
1	69788482	1:69788482:T:G	IMPUTED	T	G	0.23296	0.23296	0.77861
1	78450517	1:78450517:C:A	IMPUTED	C	A	0.07737	0.07737	0.88216
1	152593549	1:152593549:C:T	IMPUTED	C	T	0.66412	0.33588	0.80274
1	172675097	1:172675097:T:C	TYPED	T	C	0.22371	0.22371	0.99947
1	197671115	1:197671115:C:T	IMPUTED	C	T	0.21774	0.21774	0.90227
1	206655331	1:206655331:C:T	IMPUTED	C	T	0.19896	0.19896	0.69638
2	61083506	2:61083506:T:C	IMPUTED	T	C	0.32683	0.32683	0.9563
2	62552321	2:62552321:A:G	IMPUTED	A	G	0.5472	0.4528	0.82706
2	163110536	2:163110536:A:G	IMPUTED	A	G	0.60187	0.39813	0.82252
2	163128824	2:163128824:T:C	IMPUTED	T	C	0.70019	0.29981	0.75068
3	16996035	3:16996035:G:A	IMPUTED	G	A	0.50766	0.49234	0.9433
3	101663555	3:101663555:A:G	IMPUTED	A	G	0.19237	0.19237	0.96234
3	189615475	3:189615475:C:A	IMPUTED	C	A	0.16101	0.16101	0.94301
5	40370724	5:40370724:C:A	IMPUTED	C	A	0.09637	0.09637	0.92392
5	96120170	5:96120170:G:A	IMPUTED	G	A	0.6979	0.3021	0.88601
5	96290647	5:96290647:C:T	IMPUTED	C	T	0.41104	0.41104	0.98116
5	131996669	5:131996669:T:C	IMPUTED	T	C	0.78116	0.21884	0.70831
5	150466690	5:150466690:GC:G	IMPUTED	GC	G	0.08858	0.08858	0.68393
5	158748012	5:158748012:C:T	IMPUTED	C	T	0.15248	0.15248	0.96379
5	158812417	5:158812417:C:T	IMPUTED	C	T	0.23269	0.23269	0.97462
5	158826310	5:158826310:G:C	IMPUTED	G	C	0.25494	0.25494	0.82583
5	158829527	5:158829527:A:T	TYPED	A	T	0.13265	0.13265	0.99707
5	158839745	5:158839745:T:C	IMPUTED	T	C	0.25633	0.25633	0.97262
5	158871681	5:158871681:T:A	IMPUTED	T	A	0.08138	0.08138	0.86265
6	515393	6:515393:C:T	IMPUTED	C	T	0.56071	0.43929	0.71646
6	20678430	6:20678430:G:C	IMPUTED	G	C	0.79383	0.20617	0.7539
6	29555585	6:29555585:A:G	IMPUTED	A	G	0.18989	0.18989	0.99779
6	29803526	6:29803526:G:T	IMPUTED	G	T	0.29028	0.29028	0.99014
6	29923554	6:29923554:T:C	IMPUTED	T	C	0.60222	0.39778	0.97189
6	31249217	6:31249217:G:A	IMPUTED	G	A	0.19272	0.19272	0.99845
6	31251924	6:31251924:C:T	TYPED	C	T	0.23265	0.23265	1
6	31264823	6:31264823:G:A	IMPUTED	G	A	0.34749	0.34749	0.97909
6	31353651	6:31353651:T:TC	IMPUTED	T	TC	0.50871	0.49129	0.98359
6	31431820	6:31431820:C:T	IMPUTED	C	T	0.14626	0.14626	0.9291
6	31457362	6:31457362:A:C	IMPUTED	A	C	0.24833	0.24833	0.83247
6	31553151	6:31553151:AAAC:A	IMPUTED	AAAC	A	0.13155	0.13155	0.83725
6	32392757	6:32392757:G:A	IMPUTED	G	A	0.04659	0.04659	0.99401
6	111580561	6:111580561:C:A	IMPUTED	C	A	0.65724	0.34276	0.87285
6	111929862	6:111929862:G:T	IMPUTED	G	T	0.13744	0.13744	0.9413
6	138197824	6:138197824:C:T	IMPUTED	C	T	0.66854	0.33146	0.82231
6	159492044	6:159492044:C:T	IMPUTED	C	T	0.13531	0.13531	0.82823
7	37386237	7:37386237:C:A	IMPUTED	C	A	0.59329	0.40671	0.97911
9	32523737	9:32523737:T:C	IMPUTED	T	C	0.39242	0.39242	0.93975
9	110792282	9:110792282:T:C	IMPUTED	T	C	0.3599	0.3599	0.92841
10	64369999	10:64369999:C:G	IMPUTED	C	G	0.58285	0.41715	0.76097
10	75599127	10:75599127:A:G	IMPUTED	A	G	0.46309	0.46309	0.64204
10	81032532	10:81032532:A:G	TYPED	A	G	0.3915	0.3915	0.99818
10	89824771	10:89824771:A:G	IMPUTED	A	G	0.04003	0.04003	0.91821
10	102038641	10:102038641:G:A	IMPUTED	G	A	0.40469	0.40469	0.85568
11	64115137	11:64115137:C:T	IMPUTED	C	T	0.33977	0.33977	0.97138
11	65593444	11:65593444:A:T	IMPUTED	A	T	0.47895	0.47895	0.8771
11	109973130	11:109973130:C:A	IMPUTED	C	A	0.38045	0.38045	0.91794
11	128406438	11:128406438:A:G	IMPUTED	A	G	0.45113	0.45113	0.79956
12	10597207	12:10597207:C:T	IMPUTED	C	T	0.60978	0.39022	0.755
12	56497903	12:56497903:C:T	IMPUTED	C	T	0.38182	0.38182	0.96347
12	56744422	12:56744422:G:A	IMPUTED	G	A	0.53306	0.46694	0.3433
12	112059557	12:112059557:C:T	IMPUTED	C	T	0.48458	0.48458	0.9665
12	122668326	12:122668326:G:A	IMPUTED	G	A	0.45355	0.45355	0.84808
13	40333369	13:40333369:T:C	IMPUTED	T	C	0.27166	0.27166	0.74398
13	45334194	13:45334194:C:T	IMPUTED	C	T	0.5589	0.4411	0.69429
13	99950260	13:99950260:G:A	IMPUTED	G	A	0.75049	0.24951	0.86368
14	35839236	14:35839236:G:C	IMPUTED	G	C	0.26732	0.26732	0.80447
14	35840257	14:35840257:T:C	IMPUTED	T	C	0.28814	0.28814	0.91933
14	98668778	14:98668778:AAG:A	IMPUTED	AAG	A	0.15373	0.15373	0.89303
15	31637666	15:31637666:T:C	IMPUTED	T	C	0.13712	0.13712	0.51905
16	11365500	16:11365500:C:T	IMPUTED	C	T	0.264	0.264	0.93251
16	31006972	16:31006972:C:T	IMPUTED	C	T	0.38469	0.38469	0.99135
17	26096473	17:26096473:C:A	TYPED	C	A	0.40187	0.40187	0.99561
17	26124908	17:26124908:G:A	IMPUTED	G	A	0.15603	0.15603	0.87829
17	40563017	17:40563017:G:A	IMPUTED	G	A	0.15394	0.15394	0.96552
17	73890363	17:73890363:G:A	TYPED	G	A	0.14018	0.14018	0.99465
17	78178830	17:78178830:A:G	IMPUTED	A	G	0.45072	0.45072	0.98492
18	12857002	18:12857002:G:T	IMPUTED	G	T	0.49155	0.49155	0.85649
18	51791375	18:51791375:G:C	IMPUTED	G	C	0.31974	0.31974	0.95708
19	10463118	19:10463118:G:C	IMPUTED	G	C	0.01958	0.01958	0.62268
19	10469975	19:10469975:A:C	TYPED	A	C	0.08817	0.08817	0.9941
19	10886206	19:10886206:G:T	TYPED	G	T	0.43619	0.43619	0.99664
19	49206417	19:49206417:A:G	TYPED	A	G	0.50873	0.49127	0.99911
20	48582769	20:48582769:A:C	IMPUTED	A	C	0.34256	0.34256	0.86984
20	48642702	20:48642702:C:T	IMPUTED	C	T	0.16705	0.16705	0.86524
21	36470865	21:36470865:C:T	IMPUTED	C	T	0.23532	0.23532	0.95098
22	21925017	22:21925017:A:G	IMPUTED	A	G	0.20869	0.20869	0.97983

## Sheet: Table S4 - Asian
CHROM	POS	ID	IMPUTED/TYPED	REF	ALT	AF	MAF	R2
1	8273177	1:8273177:T:G	IMPUTED	T	G	0.47686	0.47686	0.69492
1	24518643	1:24518643:A:G	IMPUTED	A	G	0.82782	0.17218	0.84948
1	25297184	1:25297184:G:A	IMPUTED	G	A	0.51285	0.48715	0.34868
1	67619259	1:67619259:T:G	IMPUTED	T	G	0.48543	0.48543	0.8828
1	67702526	1:67702526:T:G	IMPUTED	T	G	0.00087	0.00087	0.021
1	67705574	1:67705574:C:T	IMPUTED	C	T	0.89251	0.10749	0.55265
1	69788482	1:69788482:T:G	IMPUTED	T	G	0.30182	0.30182	0.80038
1	78450517	1:78450517:C:A	IMPUTED	C	A	0.00484	0.00484	0.52762
1	152593549	1:152593549:C:T	IMPUTED	C	T	0.63275	0.36725	0.90429
1	172675097	1:172675097:T:C	TYPED	T	C	0.01014	0.01014	0.99965
1	197671115	1:197671115:C:T	IMPUTED	C	T	0.19069	0.19069	0.94724
1	206655331	1:206655331:C:T	IMPUTED	C	T	0.50959	0.49041	0.58096
2	61083506	2:61083506:T:C	IMPUTED	T	C	0.02135	0.02135	0.92488
2	62552321	2:62552321:A:G	IMPUTED	A	G	0.43699	0.43699	0.94839
2	163110536	2:163110536:A:G	TYPED	A	G	0.20708	0.20708	0.99476
2	163128824	2:163128824:T:C	TYPED	T	C	0.30414	0.30414	0.99955
3	16996035	3:16996035:G:A	IMPUTED	G	A	0.54279	0.45721	0.83338
3	101663555	3:101663555:A:G	IMPUTED	A	G	0.10263	0.10263	0.9376
3	189615475	3:189615475:C:A	IMPUTED	C	A	0.17923	0.17923	0.96287
5	40370724	5:40370724:C:A	IMPUTED	C	A	0.09791	0.09791	0.93626
5	96120170	5:96120170:G:A	IMPUTED	G	A	0.50559	0.49441	0.77998
5	96290647	5:96290647:C:T	IMPUTED	C	T	0.36696	0.36696	0.98003
5	131996669	5:131996669:T:C	IMPUTED	T	C	0.62474	0.37526	0.61682
5	150466690	5:150466690:GC:G	IMPUTED	GC	G	0.18772	0.18772	0.89244
5	158748012	5:158748012:C:T	IMPUTED	C	T	0.32206	0.32206	0.94333
5	158812417	5:158812417:C:T	IMPUTED	C	T	0.3578	0.3578	0.96161
5	158826310	5:158826310:G:C	IMPUTED	G	C	0.03934	0.03934	0.40622
5	158829527	5:158829527:A:T	TYPED	A	T	0.00681	0.00681	0.99174
5	158839745	5:158839745:T:C	IMPUTED	T	C	0.32878	0.32878	0.92984
5	158871681	5:158871681:T:A	IMPUTED	T	A	0.0089	0.0089	0.41887
6	515393	6:515393:C:T	IMPUTED	C	T	0.417	0.417	0.71144
6	20678430	6:20678430:G:C	IMPUTED	G	C	0.83208	0.16792	0.39512
6	29555585	6:29555585:A:G	IMPUTED	A	G	0.42629	0.42629	0.99545
6	29803526	6:29803526:G:T	IMPUTED	G	T	0.40648	0.40648	0.99055
6	29923554	6:29923554:T:C	IMPUTED	T	C	0.65753	0.34247	0.93082
6	31249217	6:31249217:G:A	IMPUTED	G	A	0.05482	0.05482	0.98398
6	31251924	6:31251924:C:T	TYPED	C	T	0.10811	0.10811	1
6	31264823	6:31264823:G:A	IMPUTED	G	A	0.22611	0.22611	0.99792
6	31353651	6:31353651:T:TC	IMPUTED	T	TC	0.62284	0.37716	0.99102
6	31431820	6:31431820:C:T	IMPUTED	C	T	0.05035	0.05035	0.92203
6	31457362	6:31457362:A:C	IMPUTED	A	C	0.18779	0.18779	0.92677
6	31553151	6:31553151:AAAC:A	IMPUTED	AAAC	A	0.20314	0.20314	0.891
6	32392757	6:32392757:G:A	IMPUTED	G	A	0.04725	0.04725	0.99903
6	111580561	6:111580561:C:A	IMPUTED	C	A	0.36143	0.36143	0.94462
6	111929862	6:111929862:G:T	IMPUTED	G	T	0.07078	0.07078	0.81636
6	138197824	6:138197824:C:T	IMPUTED	C	T	0.82725	0.17275	0.65781
6	159492044	6:159492044:C:T	IMPUTED	C	T	0.02218	0.02218	0.62584
7	37386237	7:37386237:C:A	IMPUTED	C	A	0.80694	0.19306	0.85595
9	32523737	9:32523737:T:C	IMPUTED	T	C	0.23663	0.23663	0.89573
9	110792282	9:110792282:T:C	IMPUTED	T	C	0.5725	0.4275	0.89268
10	64369999	10:64369999:C:G	IMPUTED	C	G	0.51028	0.48972	0.77058
10	75599127	10:75599127:A:G	IMPUTED	A	G	0.85065	0.14935	0.80399
10	81032532	10:81032532:A:G	TYPED	A	G	0.43582	0.43582	0.99952
10	89824771	10:89824771:A:G	IMPUTED	A	G	0.01035	0.01035	0.67313
10	102038641	10:102038641:G:A	IMPUTED	G	A	0.23055	0.23055	0.86237
11	64115137	11:64115137:C:T	IMPUTED	C	T	0.18949	0.18949	0.95847
11	65593444	11:65593444:A:T	IMPUTED	A	T	0.23228	0.23228	0.89588
11	109973130	11:109973130:C:A	IMPUTED	C	A	0.6174	0.3826	0.83794
11	128406438	11:128406438:A:G	IMPUTED	A	G	0.59999	0.40001	0.63371
12	10597207	12:10597207:C:T	IMPUTED	C	T	0.58586	0.41414	0.63712
12	56497903	12:56497903:C:T	IMPUTED	C	T	0.29021	0.29021	0.92152
12	56744422	12:56744422:G:A	IMPUTED	G	A	0.61328	0.38672	0.16523
12	112059557	12:112059557:C:T	IMPUTED	C	T	0.009	0.009	0.77164
12	122668326	12:122668326:G:A	IMPUTED	G	A	0.65352	0.34648	0.77581
13	40333369	13:40333369:T:C	IMPUTED	T	C	0.22848	0.22848	0.7028
13	45334194	13:45334194:C:T	IMPUTED	C	T	0.51259	0.48741	0.70536
13	99950260	13:99950260:G:A	IMPUTED	G	A	0.75712	0.24288	0.79322
14	35839236	14:35839236:G:C	IMPUTED	G	C	0.50724	0.49276	0.72522
14	35840257	14:35840257:T:C	TYPED	T	C	0.06778	0.06778	0.9732
14	98668778	14:98668778:AAG:A	IMPUTED	AAG	A	0.01827	0.01827	0.47537
15	31637666	15:31637666:T:C	IMPUTED	T	C	0.09923	0.09923	0.85206
16	11365500	16:11365500:C:T	IMPUTED	C	T	0.12325	0.12325	0.89894
16	31006972	16:31006972:C:T	IMPUTED	C	T	0.14681	0.14681	0.9854
17	26096473	17:26096473:C:A	TYPED	C	A	0.25331	0.25331	0.9961
17	26124908	17:26124908:G:A	IMPUTED	G	A	0.08127	0.08127	0.76796
17	40563017	17:40563017:G:A	IMPUTED	G	A	0.3922	0.3922	0.9311
17	73890363	17:73890363:G:A	TYPED	G	A	0.10135	0.10135	0.99992
17	78178830	17:78178830:A:G	IMPUTED	A	G	0.4166	0.4166	0.97082
18	12857002	18:12857002:G:T	IMPUTED	G	T	0.14378	0.14378	0.93756
18	51791375	18:51791375:G:C	IMPUTED	G	C	0.05086	0.05086	0.88633
19	10463118	19:10463118:G:C	IMPUTED	G	C	0.01391	0.01391	0.10334
19	10469975	19:10469975:A:C	IMPUTED	A	C	0.01505	0.01505	0.45445
19	10886206	19:10886206:G:T	TYPED	G	T	0.25357	0.25357	0.99847
19	49206417	19:49206417:A:G	TYPED	A	G	0.02703	0.02703	0.99999
20	48582769	20:48582769:A:C	IMPUTED	A	C	0.31657	0.31657	0.71137
20	48642702	20:48642702:C:T	IMPUTED	C	T	0.10839	0.10839	0.79295
21	36470865	21:36470865:C:T	IMPUTED	C	T	0.11975	0.11975	0.81342
22	21925017	22:21925017:A:G	IMPUTED	A	G	0.43484	0.43484	0.96526

## Sheet: Table S5 - NonEuropean
CHROM	POS	ID	IMPUTED/TYPED	REF	ALT	AF	MAF	R2
1	8273177	1:8273177:T:G	IMPUTED	T	G	0.31094	0.31094	0.74817
1	24518643	1:24518643:A:G	IMPUTED	A	G	0.90327	0.09673	0.78739
1	25297184	1:25297184:G:A	IMPUTED	G	A	0.50697	0.49303	0.60677
1	67619259	1:67619259:T:G	IMPUTED	T	G	0.45412	0.45412	0.92446
1	67702526	1:67702526:T:G	TYPED	T	G	0.04882	0.04882	0.99839
1	67705574	1:67705574:C:T	IMPUTED	C	T	0.65924	0.34076	0.88494
1	69788482	1:69788482:T:G	IMPUTED	T	G	0.20744	0.20744	0.79329
1	78450517	1:78450517:C:A	IMPUTED	C	A	0.02729	0.02729	0.81395
1	152593549	1:152593549:C:T	IMPUTED	C	T	0.59659	0.40341	0.89294
1	172675097	1:172675097:T:C	TYPED	T	C	0.22573	0.22573	0.9992
1	197671115	1:197671115:C:T	IMPUTED	C	T	0.22833	0.22833	0.88234
1	206655331	1:206655331:C:T	IMPUTED	C	T	0.31894	0.31894	0.77345
2	61083506	2:61083506:T:C	IMPUTED	T	C	0.23937	0.23937	0.95144
2	62552321	2:62552321:A:G	IMPUTED	A	G	0.47812	0.47812	0.95305
2	163110536	2:163110536:A:G	TYPED	A	G	0.50002	0.49998	0.99942
2	163128824	2:163128824:T:C	TYPED	T	C	0.67687	0.32313	0.99957
3	16996035	3:16996035:G:A	IMPUTED	G	A	0.55219	0.44781	0.89765
3	101663555	3:101663555:A:G	IMPUTED	A	G	0.2329	0.2329	0.93898
3	189615475	3:189615475:C:A	IMPUTED	C	A	0.14435	0.14435	0.96606
5	40370724	5:40370724:C:A	IMPUTED	C	A	0.12682	0.12682	0.93056
5	96120170	5:96120170:G:A	IMPUTED	G	A	0.68898	0.31102	0.86536
5	96290647	5:96290647:C:T	IMPUTED	C	T	0.35003	0.35003	0.98092
5	131996669	5:131996669:T:C	IMPUTED	T	C	0.74974	0.25026	0.69728
5	150466690	5:150466690:GC:G	IMPUTED	GC	G	0.05746	0.05746	0.87369
5	158748012	5:158748012:C:T	IMPUTED	C	T	0.22944	0.22944	0.97632
5	158812417	5:158812417:C:T	IMPUTED	C	T	0.25528	0.25528	0.96091
5	158826310	5:158826310:G:C	IMPUTED	G	C	0.18975	0.18975	0.85146
5	158829527	5:158829527:A:T	TYPED	A	T	0.08549	0.08549	0.9977
5	158839745	5:158839745:T:C	IMPUTED	T	C	0.30514	0.30514	0.94278
5	158871681	5:158871681:T:A	IMPUTED	T	A	0.0592	0.0592	0.80729
6	515393	6:515393:C:T	IMPUTED	C	T	0.46739	0.46739	0.76848
6	20678430	6:20678430:G:C	IMPUTED	G	C	0.76257	0.23743	0.76609
6	29555585	6:29555585:A:G	IMPUTED	A	G	0.21329	0.21329	0.99615
6	29803526	6:29803526:G:T	IMPUTED	G	T	0.22474	0.22474	0.99392
6	29923554	6:29923554:T:C	IMPUTED	T	C	0.66423	0.33577	0.96729
6	31249217	6:31249217:G:A	IMPUTED	G	A	0.18916	0.18916	0.99689
6	31251924	6:31251924:C:T	TYPED	C	T	0.15855	0.15855	0.99986
6	31264823	6:31264823:G:A	IMPUTED	G	A	0.35251	0.35251	0.99516
6	31353651	6:31353651:T:TC	IMPUTED	T	TC	0.55679	0.44321	0.98603
6	31431820	6:31431820:C:T	IMPUTED	C	T	0.19848	0.19848	0.97198
6	31457362	6:31457362:A:C	IMPUTED	A	C	0.24286	0.24286	0.87205
6	31553151	6:31553151:AAAC:A	IMPUTED	AAAC	A	0.07154	0.07154	0.85759
6	32392757	6:32392757:G:A	IMPUTED	G	A	0.06702	0.06702	0.99909
6	111580561	6:111580561:C:A	IMPUTED	C	A	0.44187	0.44187	0.96191
6	111929862	6:111929862:G:T	IMPUTED	G	T	0.23822	0.23822	0.92989
6	138197824	6:138197824:C:T	IMPUTED	C	T	0.69386	0.30614	0.80096
6	159492044	6:159492044:C:T	IMPUTED	C	T	0.1154	0.1154	0.81704
7	37386237	7:37386237:C:A	IMPUTED	C	A	0.61149	0.38851	0.96761
9	32523737	9:32523737:T:C	IMPUTED	T	C	0.28471	0.28471	0.94239
9	110792282	9:110792282:T:C	IMPUTED	T	C	0.50495	0.49505	0.9218
10	64369999	10:64369999:C:G	IMPUTED	C	G	0.61755	0.38245	0.75976
10	75599127	10:75599127:A:G	IMPUTED	A	G	0.55566	0.44434	0.95689
10	81032532	10:81032532:A:G	TYPED	A	G	0.37807	0.37807	0.9999
10	89824771	10:89824771:A:G	IMPUTED	A	G	0.01777	0.01777	0.90105
10	102038641	10:102038641:G:A	IMPUTED	G	A	0.31031	0.31031	0.86766
11	64115137	11:64115137:C:T	IMPUTED	C	T	0.31793	0.31793	0.95555
11	65593444	11:65593444:A:T	IMPUTED	A	T	0.39596	0.39596	0.90064
11	109973130	11:109973130:C:A	IMPUTED	C	A	0.36626	0.36626	0.89599
11	128406438	11:128406438:A:G	IMPUTED	A	G	0.52506	0.47494	0.776
12	10597207	12:10597207:C:T	IMPUTED	C	T	0.63356	0.36644	0.66901
12	56497903	12:56497903:C:T	IMPUTED	C	T	0.33753	0.33753	0.94004
12	56744422	12:56744422:G:A	IMPUTED	G	A	0.05113	0.05113	0.74754
12	112059557	12:112059557:C:T	IMPUTED	C	T	0.33951	0.33951	0.92661
12	122668326	12:122668326:G:A	IMPUTED	G	A	0.49447	0.49447	0.87741
13	40333369	13:40333369:T:C	IMPUTED	T	C	0.22469	0.22469	0.73783
13	45334194	13:45334194:C:T	IMPUTED	C	T	0.47492	0.47492	0.7843
13	99950260	13:99950260:G:A	IMPUTED	G	A	0.76097	0.23903	0.87966
14	35839236	14:35839236:G:C	IMPUTED	G	C	0.38549	0.38549	0.79719
14	35840257	14:35840257:T:C	TYPED	T	C	0.24554	0.24554	0.97841
14	98668778	14:98668778:AAG:A	IMPUTED	AAG	A	0.10609	0.10609	0.87216
15	31637666	15:31637666:T:C	IMPUTED	T	C	0.0632	0.0632	0.80111
16	11365500	16:11365500:C:T	IMPUTED	C	T	0.2924	0.2924	0.92995
16	31006972	16:31006972:C:T	IMPUTED	C	T	0.39501	0.39501	0.99446
17	26096473	17:26096473:C:A	TYPED	C	A	0.33338	0.33338	0.98946
17	26124908	17:26124908:G:A	IMPUTED	G	A	0.09525	0.09525	0.80738
17	40563017	17:40563017:G:A	IMPUTED	G	A	0.1122	0.1122	0.92853
17	73890363	17:73890363:G:A	TYPED	G	A	0.14693	0.14693	0.99576
17	78178830	17:78178830:A:G	IMPUTED	A	G	0.3466	0.3466	0.98774
18	12857002	18:12857002:G:T	IMPUTED	G	T	0.36712	0.36712	0.92576
18	51791375	18:51791375:G:C	IMPUTED	G	C	0.27505	0.27505	0.96287
19	10463118	19:10463118:G:C	IMPUTED	G	C	0.00999	0.00999	0.39327
19	10469975	19:10469975:A:C	TYPED	A	C	0.02443	0.02443	0.99821
19	10886206	19:10886206:G:T	TYPED	G	T	0.36609	0.36609	0.9987
19	49206417	19:49206417:A:G	TYPED	A	G	0.42073	0.42073	0.99999
20	48582769	20:48582769:A:C	IMPUTED	A	C	0.4421	0.4421	0.862
20	48642702	20:48642702:C:T	IMPUTED	C	T	0.17532	0.17532	0.8428
21	36470865	21:36470865:C:T	IMPUTED	C	T	0.20212	0.20212	0.90533
22	21925017	22:21925017:A:G	TYPED	A	G	0.29269	0.29269	0.99999
